# Supplementary material for: Genetic Characterization of First-Line Drug-Resistance Mutations in Multidrug-Resistant Mycobacterium tuberculosis
Source: Pathogens. 2026 Apr 22;15(5):455. doi: 10.3390/pathogens15050455 (PMC13209609; doi:10.3390/pathogens15050455)
Supplement: Supplementary file 1 [file pathogens-15-00455-s001.zip]

Archive with 1 entries (1 files):
- pathogens-4192457-supplementary.pdf
